# Supplementary material for: Oncogenic Role of HMGB1 as An Alarming in Robust Prediction of Immunotherapy Response in Colorectal Cancer
Source: Cancers (Basel). 2022 Oct 5;14(19):4875. doi: 10.3390/cancers14194875 (PMC9563811; doi:10.3390/cancers14194875)
Supplement: Supplementary file 1 [file cancers-14-04875-s001.zip]

Archive with 1 entries (1 files):
- cancers-1955337-supplementary.pdf
